# Supplementary material for: Heterogeneity Analysis of Bladder Cancer Based on DNA Methylation Molecular Profiling
Source: Front Oncol. 2022 Jun 7;12:915542. doi: 10.3389/fonc.2022.915542 (PMC9209659; doi:10.3389/fonc.2022.915542)
Supplement: Supplementary Material 1 — Subtype-specific CpG sites and the corresponding genes. [file Table_1.xls]

## Sheet: test_cg
CpG	Specific subtype	orientation	Gene
cg03958798	cluster2	hypermethylation	SORCS3
cg14330641	cluster2	hypermethylation	SFRP2
cg17412258	cluster2	hypermethylation	DLK1
cg22841810	cluster2	hypermethylation	EBF2
cg24940138	cluster1	hypomethylation	TMEM106A
cg21097036	cluster2	hypermethylation	C6orf174
cg22162281	cluster2	hypermethylation	ZDBF2
cg18898125	cluster2	hypermethylation	NEFM
cg18222083	cluster1	hypomethylation	TMEM106A
cg07571509	cluster2	hypermethylation	CBLN1
cg06948294	cluster2	hypermethylation	STXBP6
cg21211480	cluster1	hypomethylation	TMEM106A
cg08516516	cluster2	hypermethylation	CDO1
cg15026277	cluster1	hypomethylation	TMEM106A
cg07204550	cluster2	hypermethylation	KCNIP4
cg24720571	cluster2	hypermethylation	NRN1
cg23363832	cluster2	hypermethylation	RBP1
cg02320740	cluster2	hypermethylation	SORCS3
cg10615414	cluster2	hypermethylation	SLC32A1
cg13634602	cluster1	hypomethylation	SALL3
cg07808555	cluster2	hypermethylation	KCNA3
cg02400740	cluster2	hypermethylation	TWIST1
cg05016408	cluster2	hypermethylation	LOC134466
cg24008544	cluster1	hypomethylation	TMEM106A
cg19548479	cluster1	hypomethylation	TMEM106A
cg15778745	cluster2	hypermethylation	SLITRK5
cg01268824	cluster1	hypomethylation	ZNF154
cg21790626	cluster1	hypomethylation	ZNF154
cg24843380	cluster2	hypermethylation	ZNF454
cg12695797	cluster2	hypermethylation	C6orf174
cg11108676	cluster2	hypermethylation	NTRK3
cg08917478	cluster2	hypermethylation	ISL1
cg13177747	cluster2	hypermethylation	RSPO2
cg17222500	cluster2	hypermethylation	SLC6A15
cg05884032	cluster2	hypermethylation	SALL3
cg00839579	cluster2	hypermethylation	MEOX2
cg16580499	cluster2	hypermethylation	SALL3
cg01749491	cluster2	hypermethylation	EVX2
cg11235663	cluster2	hypermethylation	SORCS1
cg03202804	cluster2	hypermethylation	SFRP2
cg07914866	cluster2	hypermethylation	IRAK3
cg25339566	cluster2	hypermethylation	TCTEX1D1
cg23180938	cluster2	hypermethylation	CDO1
cg04475027	cluster2	hypermethylation	TMEM132C
cg14733048	cluster2	hypermethylation	RSPO2
cg20881942	cluster2	hypermethylation	SFRP2
cg00128702	cluster2	hypermethylation	ADCYAP1
cg02011074	cluster2	hypermethylation	DNM3
cg13281139	cluster2	hypermethylation	SLIT2
cg24663256	cluster2	hypermethylation	KCNIP4
cg12414557	cluster2	hypermethylation	RNF212
cg12477716	cluster2	hypermethylation	IGF2BP1
