# Supplementary material for: Heterogeneity Analysis of Bladder Cancer Based on DNA Methylation Molecular Profiling
Source: Front Oncol. 2022 Jun 7;12:915542. doi: 10.3389/fonc.2022.915542 (PMC9209659; doi:10.3389/fonc.2022.915542)
Supplement: Supplementary Material 2 — Categorical sample specificity of each subtype-specific site. [file Table_2.xls]

## Sheet: test_cg
CpG	CS_cluster1	CS_cluster2	CS_cluster3	CS_cluster4	Specific subtype	orientation
cg01268824	0.495524	0.851438	0.508488	0.735569	cluster1	hypomethylation
cg13634602	0.424011	0.633185	0.426771	0.435247	cluster1	hypomethylation
cg15026277	0.289823	0.452858	0.34905	0.57836	cluster1	hypomethylation
cg18222083	0.48409	0.52231	0.393656	0.719185	cluster1	hypomethylation
cg19548479	0.380493	0.477412	0.370436	0.651803	cluster1	hypomethylation
cg21211480	0.280469	0.457113	0.354439	0.580151	cluster1	hypomethylation
cg21790626	0.442399	0.775049	0.346164	0.615538	cluster1	hypomethylation
cg24008544	0.340924	0.450271	0.349396	0.589375	cluster1	hypomethylation
cg24940138	0.352192	0.506701	0.379136	0.659233	cluster1	hypomethylation
cg00128702	0.170293	0.71772	0.247423	0.393098	cluster2	hypermethylation
cg00839579	0.512655	0.854838	0.760458	0.74192	cluster2	hypermethylation
cg01749491	0.36686	0.783196	0.640801	0.676846	cluster2	hypermethylation
cg02011074	0.226115	0.573458	0.204199	0.400612	cluster2	hypermethylation
cg02320740	0.250679	0.651339	0.476606	0.501054	cluster2	hypermethylation
cg02400740	0.226438	0.66398	0.316583	0.317615	cluster2	hypermethylation
cg03202804	0.22587	0.643345	0.292847	0.500914	cluster2	hypermethylation
cg03958798	0.221129	0.644608	0.310981	0.34063	cluster2	hypermethylation
cg04475027	0.25875	0.574236	0.0790076	0.31297	cluster2	hypermethylation
cg05016408	0.520386	0.857552	0.637855	0.680335	cluster2	hypermethylation
cg05884032	0.431012	0.719424	0.37365	0.436397	cluster2	hypermethylation
cg06948294	0.208148	0.63783	0.343962	0.400008	cluster2	hypermethylation
cg07204550	0.351623	0.637938	0.454765	0.458854	cluster2	hypermethylation
cg07571509	0.116177	0.676474	0.334629	0.254032	cluster2	hypermethylation
cg07808555	0.295904	0.768138	0.284738	0.534088	cluster2	hypermethylation
cg07914866	0.307063	0.568589	0.298845	0.551955	cluster2	hypermethylation
cg08516516	0.277451	0.696832	0.199056	0.503538	cluster2	hypermethylation
cg08917478	0.329573	0.522091	0.388971	0.447641	cluster2	hypermethylation
cg10615414	0.239919	0.724153	0.499783	0.543622	cluster2	hypermethylation
cg11108676	0.162817	0.780125	0.193053	0.382533	cluster2	hypermethylation
cg11235663	0.209827	0.583977	0.239258	0.268441	cluster2	hypermethylation
cg12414557	0.375174	0.704997	0.415933	0.500567	cluster2	hypermethylation
cg12477716	0.296755	0.694777	0.414973	0.614234	cluster2	hypermethylation
cg12695797	0.184223	0.649041	0.346057	0.395306	cluster2	hypermethylation
cg13177747	0.309556	0.631047	0.384985	0.480082	cluster2	hypermethylation
cg13281139	0.312439	0.633026	0.188721	0.456867	cluster2	hypermethylation
cg14330641	0.216641	0.626027	0.246357	0.318398	cluster2	hypermethylation
cg14733048	0.291203	0.643272	0.357499	0.445456	cluster2	hypermethylation
cg15778745	0.259633	0.74864	0.214365	0.505286	cluster2	hypermethylation
cg16580499	0.433363	0.740145	0.281775	0.412984	cluster2	hypermethylation
cg17222500	0.272431	0.543923	0.285448	0.437662	cluster2	hypermethylation
cg17412258	0.115941	0.641024	0.220379	0.369618	cluster2	hypermethylation
cg18898125	0.362869	0.655368	0.383828	0.531613	cluster2	hypermethylation
cg20881942	0.331368	0.798117	0.470361	0.559784	cluster2	hypermethylation
cg21097036	0.36452	0.720616	0.43589	0.520864	cluster2	hypermethylation
cg22162281	0.312436	0.689265	0.303146	0.542552	cluster2	hypermethylation
cg22841810	0.30991	0.743283	0.225257	0.474839	cluster2	hypermethylation
cg23180938	0.400879	0.75197	0.298806	0.576183	cluster2	hypermethylation
cg23363832	0.215262	0.653617	0.330404	0.450103	cluster2	hypermethylation
cg24663256	0.381817	0.672202	0.379118	0.434905	cluster2	hypermethylation
cg24720571	0.235437	0.678194	0.460906	0.407486	cluster2	hypermethylation
cg24843380	0.421904	0.774258	0.322423	0.537198	cluster2	hypermethylation
cg25339566	0.357322	0.770613	0.364215	0.455864	cluster2	hypermethylation
